# Supplementary material for: Mapping landscape changes to address dengue fever risk in Laos and Thailand
Source: Curr Res Parasitol Vector Borne Dis. 2026 Jan 13;9:100351. doi: 10.1016/j.crpvbd.2026.100351 (PMC12995815; doi:10.1016/j.crpvbd.2026.100351)
Supplement: Supplementary file 1 — Overall classification accuracy was measured with confusion matrices for all the provinces and years. [file mmc1.xlsx]

## Sheet: 2025c
1. Mukdahan				Overall accuracy	81.4375
Actual \ Predicted	Built-up area	Rubber plantations	Rice crop	Evergreen forest	Disturbed forest	Deciduous forest	Sugarcane crop	Permanent wetland	Total	PA (%)
Built-up area	157	2	12	4	6	2	0	17	200	78.5
Rubber plantations	2	159	1	1	0	7	30	0	200	79.5
Rice crop	5	0	174	18	3	0	0	0	200	87
Evergreen forest	1	0	6	148	34	11	0	0	200	74
Disturbed forest	0	0	0	17	173	0	10	0	200	86.5
Deciduous forest	10	1	17	16	4	152	0	0	200	76
Sugarcane crop	0	14	2	0	8	3	166	7	200	83
Permanent wetland	20	0	0	0	0	6	0	174	200	87
2. Ubon Ratchathani				Overall accuracy	83.6563
Actual \ Predicted	Built-up area	Rubber plantations	Rice crop	Evergreen forest	Disturbed forest	Deciduous forest	Eucalyptus plantations	Cashew plantations	Sugarcane crop	Permanent wetland	Casava plantations	Total	PA (%)
Built-up area	175	1	6	0	0	5	3	0	0	12	0	202	86.6337
Rubber plantations	1	171	11	8	0	0	0	2	0	0	7	200	85.5
Rice crop	3	10	158	0	5	2	2	0	11	0	9	200	79
Evergreen forest	0	15	2	171	3	5	0	2	2	0	0	200	85.5
Disturbed forest	0	0	7	0	175	6	0	0	0	0	0	188	93.0851
Deciduous forest	6	0	0	9	1	161	10	0	13	0	0	200	80.5
Eucalyptus plantations	0	0	0	0	12	13	157	12	6	0	0	200	78.5
Cashew plantations	0	8	0	0	0	0	11	167	8	0	6	200	83.5
Sugarcane crop	0	8	15	11	0	0	0	0	166	0	0	200	83
Permanent wetland	22	1	12	0	0	0	0	0	0	165	0	200	82.5
Casava plantations	0	8	15	12	0	0	0	0	0	0	165	200	82.5
3. Savannakhet				Overall accuracy	81.9167
Actual \ Predicted	Built-up area	Rubber plantations	Rice crop	Evergreen forest	Disturbed forest	Deciduous forest	Sugarcane crop	Permanent wetland	Total	PA (%)
Built-up area	163	0	17	3	5	0	0	12	200	81.5
Rubber plantations	0	170	30	0	0	0	0	0	200	85
Rice crop	0	25	165	0	0	10	0	0	200	82.5
Evergreen forest	0	3	6	152	14	20	5	0	200	76
Disturbed forest	0	3	6	12	167	5	7	0	200	83.5
Deciduous forest	0	6	4	3	7	166	4	10	200	83
Sugarcane crop	0	9	10	7	6	2	159	7	200	79.5
Permanent wetland	15	0	0	0	0	0	0	185	200	92.5
4. Champasak				Overall accuracy	83.1667
Actual \ Predicted	Built-up area	Rubber plantations	Rice crop	Evergreen forest	Disturbed forest	Deciduous forest	Eucalyptus plantations	Coffee plantations	Orchard	Sugarcane crop	Cashew plantations	Permanent wetland	Total	PA (%)
Built-up area	167	0	0	0	2	2	0	0	0	0	0	29	200	83.5
Rubber plantations	0	175	0	12	0	0	7	6	0	0	0	0	200	82.5
Rice crop	0	1	167	2	24	0	0	0	6	0	0	0	200	82
Evergreen forest	0	5	8	154	5	5	0	6	8	9	0	0	200	83
Disturbed forest	0	0	15	2	165	3	5	1	2	5	0	2	200	84
Deciduous forest	0	0	0	7	2	175	6	0	10	0	0	0	200	82.5
Eucalyptus plantations	0	6	0	0	1	1	161	10	13	0	8	0	200	83.5
Coffee plantations	0	0	0	0	0	12	14	157	5	0	12	0	200	83.5
Orchard	0	0	0	0	0	0	0	5	167	8	0	20	200	83.5
Sugarcane crop	0	5	8	0	0	0	0	0	7	168	0	12	200	84
Cashew plantations	0	0	0	0	0	5	0	0	0	0	165	30	200	82.5
Permanent wetland	5	0	13	0	0	0	0	0	5	0	10	167	200	83.5

## Sheet: 2024c
1. Mukdahan				Overall accuracy	81.0625
Actual \ Predicted	Built-up area	Rubber plantations	Rice crop	Evergreen forest	Disturbed forest	Deciduous forest	Sugarcane crop	Permanent wetland	Total	PA (%)
Built-up area	163	7	5	0	0	4	0	21	200	81.5
Rubber plantations	6	158	5	4	3	13	5	6	200	79
Rice crop	5	6	162	2	3	4	11	7	200	81
Evergreen forest	1	5	8	149	6	17	2	12	200	74.5
Disturbed forest	0	0	5	14	157	15	2	7	200	78.5
Deciduous forest	1	1	0	0	2	190	6	0	200	95
Sugarcane crop	0	11	3	5	9	1	161	10	200	80.5
Permanent wetland	13	0	0	0	0	12	18	157	200	78.5
2. Ubon Ratchathani				Overall accuracy	81.0312
Actual \ Predicted	Built-up area	Rubber plantations	Rice crop	Evergreen forest	Disturbed forest	Deciduous forest	Eucalyptus plantations	Cashew plantations	Sugarcane crop	Permanent wetland	Casava plantations	Total	PA (%)
Built-up area	162	2	4	5	0	5	0	2	0	21	0	201	80.597
Rubber plantations	0	179	0	2	0	0	0	4	0	0	8	193	92.7461
Rice crop	0	0	149	17	11	5	7	4	0	0	7	200	74.5
Evergreen forest	0	5	0	153	21	5	11	5	0	0	0	200	76.5
Disturbed forest	0	1	7	0	173	0	11	0	2	0	6	200	86.5
Deciduous forest	7	2	2	3	1	161	0	24	0	0	0	200	80.5
Eucalyptus plantations	0	8	3	9	7	11	151	3	8	0	0	200	75.5
Cashew plantations	0	6	4	5	0	15	2	168	0	0	0	200	84
Sugarcane crop	0	12	0	0	0	0	7	0	175	6	0	200	87.5
Permanent wetland	14	1	15	0	6	0	0	9	1	149	5	200	74.5
Cassava plantations	0	8	0	3	0	2	0	0	12	18	157	200	78.5
3. Savannakhet				Overall accuracy	82.375
Actual \ Predicted	Built-up area	Rubber plantations	Rice crop	Evergreen forest	Disturbed forest	Deciduous forest	Sugarcane crop	Permanent wetland	Total	PA (%)
Built-up area	162	7	7	9	0	0	3	12	200	81
Rubber plantations	7	179	0	9	0	0	5	0	200	89.5
Rice crop	6	0	149	24	15	3	3	0	200	74.5
Evergreen forest	0	5	0	155	21	7	5	7	200	77.5
Disturbed forest	0	1	7	9	166	15	0	2	200	83
Deciduous forest	0	0	5	7	19	157	9	3	200	78.5
Sugarcane crop	0	8	7	12	2	3	165	3	200	82.5
Permanent wetland	15	0	0	0	0	0	0	185	200	92.5
4. Champasak				Overall accuracy	83.1667
Actual \ Predicted	Built-up area	Rubber plantations	Rice crop	Evergreen forest	Disturbed forest	Deciduous forest	Eucalyptus plantations	Coffee plantations	Orchard	Sugarcane crop	Cashew plantations	Permanent wetland	Total	PA (%)
Built-up area	167	0	20	0	0	0	0	0	0	0	0	13	200	83.5
Rubber plantations	0	165	15	12	0	0	3	5	0	0	0	0	200	82.5
Rice crop	4	12	169	0	2	0	2	1	0	0	0	10	200	82
Evergreen forest	0	12	0	158	0	6	1	0	0	3	20	0	200	83
Disturbed forest	0	0	3	0	162	13	7	9	0	5	0	1	200	84
Deciduous forest	0	0	0	5	7	179	0	9	0	0	0	0	200	82.5
Eucalyptus plantations	0	0	0	0	0	0	149	24	15	5	7	0	200	83.5
Coffee plantations	0	0	11	1	0	5	0	153	21	0	9	0	200	83.5
Orchard	0	4	1	0	0	1	7	9	168	5	3	2	200	83.5
Sugarcane crop	0	5	0	0	7	2	2	2	0	170	0	12	200	84
Cashew plantations	0	12	0	0	0	0	0	6	0	0	180	2	200	82.5
Permanent wetland	17	0	8	0	0	0	0	0	5	0	10	160	200	83.5

## Sheet: 2023c
1. Mukdahan				Overall accuracy	82.9375
Actual \ Predicted	Built-up area	Rubber plantations	Rice crop	Evergreen forest	Disturbed forest	Deciduous forest	Sugarcane crop	Permanent wetland	Total	PA (%)
Built-up area	167	2	2	5	4	1	0	19	200	83.5
Rubber plantations	15	170	8	0	0	0	7	0	200	85
Rice crop	5	0	149	15	18	9	4	0	200	74.5
Evergreen forest	5	2	6	170	8	3	4	2	200	85
Disturbed forest	0	0	3	7	161	17	8	4	200	80.5
Deciduous forest	0	0	0	2	6	175	6	11	200	87.5
Sugarcane crop	2	11	11	12	1	0	161	2	200	80.5
Permanent wetland	20	0	0	0	0	6	0	174	200	87
2. Ubon Ratchathani				Overall accuracy	82.51
Actual \ Predicted	Built-up area	Rubber plantations	Rice crop	Evergreen forest	Disturbed forest	Deciduous forest	Eucalyptus plantations	Cashew plantations	Sugarcane crop	Permanent wetland	Casava plantations	Total	PA (%)
Built-up area	159	0	17	0	0	1	0	2	0	21	0	200	79.5
Rubber plantations	0	157	8	11	8	10	0	0	0	0	7	201	78.1095
Rice crop	7	2	157	1	1	0	7	18	0	0	7	200	78.5
Evergreen forest	0	5	0	174	18	3	0	0	0	0	0	200	87
Disturbed forest	0	3	4	16	148	18	6	5	0	0	0	200	74
Deciduous forest	0	0	0	0	17	173	0	10	0	0	0	200	86.5
Eucalyptus plantations	1	11	0	10	15	4	152	0	0	0	7	200	76
Cashew plantations	0	0	11	8	6	6	0	162	6	0	1	200	81
Sugarcane crop	0	12	0	0	0	1	6	10	169	2	0	200	84.5
Permanent wetland	22	1	2	0	0	0	0	0	0	175	0	200	87.5
Cassava plantations	0	8	0	0	0	1	1	0	0	0	190	200	95
3. Savannakhet				Overall accuracy	80.1875
Actual \ Predicted	Built-up area	Rubber plantations	Rice crop	Evergreen forest	Disturbed forest	Deciduous forest	Sugarcane crop	Permanent wetland	Total	PA (%)
Built-up area	171	0	14	1	0	3	2	9	200	85.5
Rubber plantations	1	161	0	19	5	7	3	4	200	80.5
Rice crop	5	8	154	1	5	4	2	21	200	77
Evergreen forest	0	15	2	142	17	11	5	8	200	71
Disturbed forest	0	6	4	5	175	6	0	4	200	87.5
Deciduous forest	6	0	4	13	1	161	10	5	200	80.5
Sugarcane crop	0	7	1	0	12	18	157	5	200	78.5
Permanent wetland	7	6	4	5	5	5	6	162	200	81
4. Champasak				Overall accuracy	83.1667
Actual \ Predicted	Built-up area	Rubber plantations	Rice crop	Evergreen forest	Disturbed forest	Deciduous forest	Eucalyptus plantations	Coffee plantations	Orchard	Sugarcane crop	Cashew plantations	Permanent wetland	Total	PA (%)
Built-up area	172	0	5	2	4	1	0	0	0	0	0	16	200	83.5
Rubber plantations	0	158	0	6	1	1	8	7	6	8	5	0	200	82.5
Rice crop	3	0	162	8	3	9	0	5	0	0	0	10	200	82
Evergreen forest	0	1	3	178	0	4	0	0	0	3	11	0	200	83
Disturbed forest	0	0	0	0	149	24	16	5	0	5	0	1	200	84
Deciduous forest	11	1	0	5	0	148	21	0	8	3	3	0	200	82.5
Eucalyptus plantations	1	0	0	1	7	0	167	4	6	5	8	1	200	83.5
Coffee plantations	0	0	7	2	2	2	9	170	8	0	0	0	200	83.5
Orchard	0	0	0	0	0	0	5	0	167	10	18	0	200	83.5
Sugarcane crop	0	5	0	0	7	2	8	2	6	162	8	0	200	84
Cashew plantations	0	12	0	0	0	0	0	0	0	8	161	19	200	82.5
Permanent wetland	7	0	10	0	0	0	0	0	0	2	6	175	200	83.5

## Sheet: 2022c
1. Mukdahan				Overall accuracy	82
Actual \ Predicted	Built-up area	Rubber plantations	Rice crop	Evergreen forest	Disturbed forest	Deciduous forest	Sugarcane crop	Permanent wetland	Total	PA (%)
Built-up area	162	0	6	0	6	5	4	17	200	81
Rubber plantations	7	164	5	6	5	6	4	3	200	82
Rice crop	6	5	165	6	5	4	5	4	200	82.5
Evergreen forest	5	5	6	168	5	4	4	3	200	84
Disturbed forest	7	5	6	6	160	7	5	4	200	80
Deciduous forest	6	5	5	5	6	163	5	5	200	81.5
Sugarcane crop	6	4	5	5	5	6	162	7	200	81
Permanent wetland	4	5	5	4	4	5	5	168	200	84
2. Ubon Ratchathani				Overall accuracy	80.073
Actual \ Predicted	Built-up area	Rubber plantations	Rice crop	Evergreen forest	Disturbed forest	Deciduous forest	Eucalyptus plantations	Cashew plantations	Sugarcane crop	Permanent wetland	Casava plantations	Total	PA (%)
Built-up area	170	0	6	0	0	1	0	2	0	21	0	200	85
Rubber plantations	0	159	2	3	17	10	0	0	0	0	7	198	80.303
Rice crop	12	2	159	1	1	0	7	14	0	0	4	200	79.5
Evergreen forest	0	5	0	174	18	3	0	0	0	0	0	200	87
Disturbed forest	0	1	0	6	148	34	11	0	0	0	0	200	74
Deciduous forest	0	0	0	0	17	173	0	10	0	0	0	200	86.5
Eucalyptus plantations	1	11	0	10	15	4	152	0	0	0	7	200	76
Cashew plantations	0	0	21	0	0	3	7	162	5	1	1	200	81
Sugarcane crop	0	12	0	0	0	1	6	10	149	0	22	200	74.5
Permanent wetland	32	1	5	6	0	0	0	0	0	156	0	200	78
Cassava plantations	0	8	2	1	3	6	8	7	0	7	158	200	79
3. Savannakhet				Overall accuracy	83.875
Actual \ Predicted	Built-up area	Rubber plantations	Rice crop	Evergreen forest	Disturbed forest	Deciduous forest	Sugarcane crop	Permanent wetland	Total	PA (%)
Built-up area	168	0	0	0	0	2	0	30	200	84
Rubber plantations	0	162	12	26	0	0	0	0	200	81
Rice crop	0	28	162	8	0	0	0	2	200	81
Evergreen forest	0	22	4	157	9	6	0	2	200	78.5
Disturbed forest	0	0	0	0	172	22	6	0	200	86
Deciduous forest	0	0	0	0	20	166	4	10	200	83
Sugarcane crop	0	18	0	16	2	0	164	0	200	82
Permanent wetland	6	0	3	0	0	0	0	191	200	95.5
4. Champasak				Overall accuracy	83.1667
Actual \ Predicted	Built-up area	Rubber plantations	Rice crop	Evergreen forest	Disturbed forest	Deciduous forest	Eucalyptus plantations	Coffee plantations	Orchard	Sugarcane crop	Cashew plantations	Permanent wetland	Total	PA (%)
Built-up area	167	0	20	0	0	0	0	0	0	0	0	13	200	83.5
Rubber plantations	0	165	15	12	0	0	3	5	0	0	0	0	200	82.5
Rice crop	4	6	174	0	1	0	2	2	3	0	0	8	200	82
Evergreen forest	0	12	1	161	0	16	0	0	0	3	7	0	200	83
Disturbed forest	0	0	5	8	154	14	5	2	4	7	0	1	200	84
Deciduous forest	0	0	0	15	2	167	0	0	0	0	0	0	184	82.5
Eucalyptus plantations	0	0	0	4	7	0	166	3	8	5	7	0	200	83.5
Coffee plantations	0	0	6	4	0	9	1	161	10	0	9	0	200	83.5
Orchard	0	4	0	0	0	0	12	17	157	5	3	2	200	83.5
Sugarcane crop	0	5	0	0	7	2	2	2	0	170	0	12	200	84
Cashew plantations	0	12	0	0	0	0	0	6	0	0	180	2	200	82.5
Permanent wetland	17	0	8	0	0	0	0	0	5	0	10	160	200	83.5

## Sheet: 2021c
1. Mukdahan				Overall accuracy	83.8125
Actual \ Predicted	Built-up area	Rubber plantations	Rice crop	Evergreen forest	Disturbed forest	Deciduous forest	Sugarcane crop	Permanent wetland	Total	PA (%)
Built-up area	170	0	0	0	3	2	0	25	200	85
Rubber plantations	0	175	0	12	0	0	7	6	200	87.5
Rice crop	4	0	160	0	20	8	2	6	200	80
Evergreen forest	0	5	8	163	5	9	10	0	200	81.5
Disturbed forest	0	0	7	8	167	9	3	6	200	83.5
Deciduous forest	0	6	2	7	0	179	6	0	200	89.5
Sugarcane crop	0	6	5	0	9	1	169	10	200	84.5
Permanent wetland	13	0	0	2	4	3	20	158	200	79
2. Ubon Ratchathani				Overall accuracy	83.7273
Actual \ Predicted	Built-up area	Rubber plantations	Rice crop	Evergreen forest	Disturbed forest	Deciduous forest	Eucalyptus plantations	Cashew plantations	Sugarcane crop	Permanent wetland	Casava plantations	Total	PA (%)
Built-up area	159	0	17	0	0	1	0	2	0	21	0	200	79.5
Rubber plantations	0	168	0	0	0	0	2	0	23	0	7	200	84
Rice crop	6	0	159	2	14	2	2	0	0	8	7	200	79.5
Evergreen forest	0	0	28	162	8	0	0	0	2	0	0	200	81
Disturbed forest	0	0	22	4	157	9	6	0	2	0	0	200	78.5
Deciduous forest	0	0	0	0	0	172	22	6	0	0	0	200	86
Eucalyptus plantations	1	0	0	0	0	12	166	4	10	0	7	200	83
Cashew plantations	0	0	18	0	16	2	0	163	0	0	1	200	81.5
Sugarcane crop	0	6	0	3	0	0	0	0	191	0	0	200	95.5
Permanent wetland	32	1	12	0	0	0	0	0	0	155	0	200	77.5
Cassava plantations	0	8	0	0	0	1	1	0	0	0	190	200	95
3. Savannakhet				Overall accuracy	83
Actual \ Predicted	Built-up area	Rubber plantations	Rice crop	Evergreen forest	Disturbed forest	Deciduous forest	Sugarcane crop	Permanent wetland	Total	PA (%)
Built-up area	164	0	2	1	0	0	3	30	200	82
Rubber plantations	0	172	3	14	6	0	5	0	200	86
Rice crop	4	18	169	0	9	0	0	0	200	84.5
Evergreen forest	0	0	0	149	24	15	5	7	200	74.5
Disturbed forest	1	0	5	3	173	14	0	4	200	86.5
Deciduous forest	0	0	5	7	19	157	9	3	200	78.5
Sugarcane crop	0	13	2	21	2	3	159	0	200	79.5
Permanent wetland	15	0	0	0	0	0	0	185	200	92.5
4. Champasak				Overall accuracy	83.1667
Actual \ Predicted	Built-up area	Rubber plantations	Rice crop	Evergreen forest	Disturbed forest	Deciduous forest	Eucalyptus plantations	Coffee plantations	Orchard	Sugarcane crop	Cashew plantations	Permanent wetland	Total	PA (%)
Built-up area	167	0	20	0	0	0	0	0	0	0	0	13	200	83.5
Rubber plantations	0	165	15	12	0	0	3	5	0	0	0	0	200	82.5
Rice crop	4	12	169	0	2	0	2	1	0	0	0	10	200	82
Evergreen forest	0	12	0	158	0	6	1	0	0	3	20	0	200	83
Disturbed forest	0	0	3	0	162	13	7	9	0	5	0	1	200	84
Deciduous forest	0	0	0	5	7	179	0	9	0	0	0	0	200	82.5
Eucalyptus plantations	0	0	0	0	0	0	149	24	15	5	7	0	200	83.5
Coffee plantations	0	0	11	1	0	5	0	153	21	0	9	0	200	83.5
Orchard	0	4	1	0	0	1	7	9	168	5	3	2	200	83.5
Sugarcane crop	0	5	0	0	7	2	2	2	0	170	0	12	200	84
Cashew plantations	0	12	0	0	0	0	0	6	0	0	180	2	200	82.5
Permanent wetland	17	0	8	0	0	0	0	0	5	0	10	160	200	83.5

## Sheet: 2020c
1. Mukdahan				Overall accuracy	83.4401
Actual \ Predicted	Built-up area	Rubber plantations	Rice crop	Evergreen forest	Disturbed forest	Deciduous forest	Sugarcane crop	Permanent wetland	Total	PA (%)
Built-up area	152	5	7	6	0	5	0	25	200	76
Rubber plantations	14	169	0	9	0	0	0	0	192	88.0208
Rice crop	0	0	149	24	15	5	7	0	200	74.5
Evergreen forest	0	5	3	173	14	0	5	0	200	86.5
Disturbed forest	0	5	7	19	157	9	3	0	200	78.5
Deciduous forest	12	2	2	2	3	169	0	10	200	84.5
Sugarcane crop	0	5	8	2	0	0	185	0	200	92.5
Permanent wetland	5	0	15	0	0	6	0	174	200	87
2. Ubon Ratchathani				Overall accuracy	82.0909
Actual \ Predicted	Built-up area	Rubber plantations	Rice crop	Evergreen forest	Disturbed forest	Deciduous forest	Eucalyptus plantations	Cashew plantations	Sugarcane crop	Permanent wetland	Casava plantations	Total	PA (%)
Built-up area	149	0	17	0	2	5	0	0	0	27	0	200	74.5
Rubber plantations	0	157	0	6	1	0	0	5	14	0	17	200	78.5
Rice crop	3	0	156	13	7	9	0	5	0	0	7	200	78
Evergreen forest	0	5	7	179	0	9	0	0	0	0	0	200	89.5
Disturbed forest	0	0	0	0	149	24	15	5	7	0	0	200	74.5
Deciduous forest	11	1	0	5	0	153	21	0	9	0	0	200	76.5
Eucalyptus plantations	1	0	0	1	7	9	167	5	3	0	7	200	83.5
Cashew plantations	0	0	1	2	2	2	0	179	8	0	6	200	89.5
Sugarcane crop	0	0	0	0	0	6	0	0	172	0	22	200	86
Permanent wetland	32	1	12	0	0	0	0	0	0	155	0	200	77.5
Cassava plantations	0	8	0	0	0	1	1	0	0	0	190	200	95
3. Savannakhet				Overall accuracy	83.75
Actual \ Predicted	Built-up area	Rubber plantations	Rice crop	Evergreen forest	Disturbed forest	Deciduous forest	Sugarcane crop	Permanent wetland	Total	PA (%)
Built-up area	178	0	7	0	0	1	0	14	200	89
Rubber plantations	12	166	18	0	0	4	0	0	200	83
Rice crop	14	12	170	0	0	4	0	0	200	85
Evergreen forest	0	0	0	168	30	2	0	0	200	84
Disturbed forest	0	0	0	25	159	6	6	4	200	79.5
Deciduous forest	8	15	13	6	2	148	5	3	200	74
Sugarcane crop	0	9	5	9	6	0	171	0	200	85.5
Permanent wetland	15	0	5	0	0	0	0	180	200	90
4. Champasak				Overall accuracy	83.1667
Actual \ Predicted	Built-up area	Rubber plantations	Rice crop	Evergreen forest	Disturbed forest	Deciduous forest	Eucalyptus plantations	Coffee plantations	Orchard	Sugarcane crop	Cashew plantations	Permanent wetland	Total	PA (%)
Built-up area	158	13	7	9	0	0	0	0	0	0	0	13	200	83.5
Rubber plantations	7	176	0	9	0	0	3	5	0	0	0	0	200	82.5
Rice crop	0	0	148	24	15	0	2	1	0	0	0	10	200	82
Evergreen forest	0	5	0	153	12	6	1	0	0	3	20	0	200	83
Disturbed forest	0	1	7	2	165	3	7	9	0	5	0	1	200	84
Deciduous forest	0	0	0	5	7	167	0	6	0	6	5	4	200	82.5
Eucalyptus plantations	0	2	8	0	0	7	157	5	6	5	6	4	200	83.5
Coffee plantations	0	0	11	1	0	3	2	165	6	5	2	5	200	83.5
Orchard	0	4	1	0	0	5	5	6	166	5	4	4	200	83.5
Sugarcane crop	0	5	0	0	7	7	5	6	6	152	7	5	200	84
Cashew plantations	0	12	0	0	0	6	5	5	4	0	163	5	200	82.5
Permanent wetland	3	0	8	0	0	0	2	1	1	4	7	174	200	83.5

## Sheet: 2019c
1. Mukdahan				Overall accuracy	84.25
Actual \ Predicted	Built-up area	Rubber plantations	Rice crop	Evergreen forest	Disturbed forest	Deciduous forest	Sugarcane crop	Permanent wetland	Total	PA (%)
Built-up area	170	0	0	0	3	2	0	25	200	85
Rubber plantations	0	178	8	7	0	0	7	0	200	89
Rice crop	0	12	166	18	0	0	4	0	200	83
Evergreen forest	0	14	12	170	0	0	4	0	200	85
Disturbed forest	0	0	0	0	168	30	2	0	200	84
Deciduous forest	0	0	0	0	25	159	6	10	200	79.5
Sugarcane crop	0	8	15	13	1	0	163	0	200	81.5
Permanent wetland	20	0	0	0	0	6	0	174	200	87
2. Ubon Ratchathani				Overall accuracy	83.288
Actual \ Predicted	Built-up area	Rubber plantations	Rice crop	Evergreen forest	Disturbed forest	Deciduous forest	Eucalyptus plantations	Cashew plantations	Sugarcane crop	Permanent wetland	Casava plantations	Total	PA (%)
Built-up area	168	0	0	0	2	2	0	0	0	28	0	200	84
Rubber plantations	0	166	0	12	0	0	3	7	0	0	12	200	83
Rice crop	13	0	165	0	0	0	0	0	7	0	15	200	82.5
Evergreen forest	0	13	12	168	0	0	7	0	0	0	0	200	84
Disturbed forest	0	0	0	0	170	30	0	0	0	0	0	200	85
Deciduous forest	0	0	0	0	25	165	0	0	10	0	0	200	82.5
Eucalyptus plantations	0	14	0	0	0	0	168	12	6	0	0	200	84
Cashew plantations	0	8	0	0	0	0	12	168	8	0	6	202	83.1683
Sugarcane crop	0	8	15	11	0	0	0	0	166	0	0	200	83
Permanent wetland	22	1	12	0	0	0	0	0	0	165	0	200	82.5
Cassava plantations	0	8	15	12	0	0	0	0	0	0	165	200	82.5
3. Savannakhet				Overall accuracy	82.4167
Actual \ Predicted	Built-up area	Rubber plantations	Rice crop	Evergreen forest	Disturbed forest	Deciduous forest	Sugarcane crop	Permanent wetland	Total	PA (%)
Built-up area	163	0	17	3	5	0	0	12	200	81.5
Rubber plantations	0	153	0	14	15	0	18	0	200	76.5
Rice crop	0	13	162	17	3	0	5	0	200	81
Evergreen forest	0	11	6	178	1	0	4	0	200	89
Disturbed forest	0	0	0	0	170	30	0	0	200	85
Deciduous forest	0	0	0	0	27	163	0	10	200	81.5
Sugarcane crop	0	10	2	21	0	0	167	0	200	83.5
Permanent wetland	15	0	0	0	0	0	0	185	200	92.5
4. Champasak				Overall accuracy	83.1667
Actual \ Predicted	Built-up area	Rubber plantations	Rice crop	Evergreen forest	Disturbed forest	Deciduous forest	Eucalyptus plantations	Coffee plantations	Orchard	Sugarcane crop	Cashew plantations	Permanent wetland	Total	PA (%)
Built-up area	167	0	0	0	2	2	0	0	0	0	0	29	200	83.5
Rubber plantations	0	165	15	12	0	0	3	5	0	0	0	0	200	82.5
Rice crop	0	12	164	18	0	0	0	0	6	0	0	0	200	82
Evergreen forest	0	14	12	166	0	0	7	0	1	0	0	0	200	83
Disturbed forest	0	0	0	0	168	30	0	0	0	0	0	2	200	84
Deciduous forest	0	0	0	0	25	165	0	0	10	0	0	0	200	82.5
Eucalyptus plantations	0	2	0	0	0	0	167	10	13	0	8	0	200	83.5
Coffee plantations	0	8	0	0	0	0	8	167	5	0	12	0	200	83.5
Orchard	0	0	0	0	0	0	0	5	167	8	0	20	200	83.5
Sugarcane crop	0	5	8	0	0	0	0	0	7	168	0	12	200	84
Cashew plantations	0	0	0	0	0	5	0	0	0	0	165	30	200	82.5
Permanent wetland	5	0	13	0	0	0	0	0	5	0	10	167	200	83.5

## Sheet: 2018c
1. Mukdahan				Overall accuracy	81.625
Actual \ Predicted	Built-up area	Rubber plantations	Rice crop	Evergreen forest	Disturbed forest	Deciduous forest	Sugarcane crop	Permanent wetland	Total	PA (%)
Built-up area	166	0	0	0	0	2	0	32	200	83
Rubber plantations	0	164	12	24	0	0	0	0	200	82
Rice crop	0	34	166	0	0	0	0	0	200	83
Evergreen forest	0	28	0	162	0	8	0	2	200	81
Disturbed forest	0	0	0	0	160	32	8	0	200	80
Deciduous forest	0	0	0	0	14	162	6	18	200	81
Sugarcane crop	0	24	0	10	2	0	164	0	200	82
Permanent wetland	4	0	11	2	0	21	0	162	200	81
2. Ubon Ratchathani				Overall accuracy	82.9141
Actual \ Predicted	Built-up area	Rubber plantations	Rice crop	Evergreen forest	Disturbed forest	Deciduous forest	Eucalyptus plantations	Cashew plantations	Sugarcane crop	Permanent wetland	Casava plantations	Total	PA (%)
Built-up area	169	0	10	0	2	2	0	0	0	17	0	200	84.5
Rubber plantations	0	166	0	0	6	5	3	4	4	0	12	200	83
Rice crop	5	10	155	0	0	1	2	5	3	4	15	200	77.5
Evergreen forest	0	0	7	167	4	6	5	8	1	1	1	200	83.5
Disturbed forest	0	0	6	5	165	6	5	4	5	4	0	200	82.5
Deciduous forest	0	0	5	5	6	168	5	4	4	3	0	200	84
Eucalyptus plantations	0	0	7	5	6	6	160	7	5	4	0	200	80
Cashew plantations	0	0	1	0	4	5	6	168	5	5	6	200	84
Sugarcane crop	0	15	5	4	0	0	5	1	162	0	8	200	81
Permanent wetland	13	1	7	0	0	0	0	1	0	179	0	201	89.0547
Cassava plantations	0	20	0	11	0	0	0	3	0	0	166	200	83
3. Savannakhet				Overall accuracy	82.5
Actual \ Predicted	Built-up area	Rubber plantations	Rice crop	Evergreen forest	Disturbed forest	Deciduous forest	Sugarcane crop	Permanent wetland	Total	PA (%)
Built-up area	156	0	23	0	1	0	3	17	200	78
Rubber plantations	1	170	3	0	6	8	12	0	200	85
Rice crop	6	2	167	1	2	1	1	20	200	83.5
Evergreen forest	2	2	6	165	8	9	8	0	200	82.5
Disturbed forest	1	5	1	2	159	21	8	3	200	79.5
Deciduous forest	4	3	0	2	10	173	6	2	200	86.5
Sugarcane crop	1	15	12	7	3	4	154	4	200	77
Permanent wetland	22	0	14	1	1	1	1	160	200	80
4. Champasak				Overall accuracy	83.1667
Actual \ Predicted	Built-up area	Rubber plantations	Rice crop	Evergreen forest	Disturbed forest	Deciduous forest	Eucalyptus plantations	Coffee plantations	Orchard	Sugarcane crop	Cashew plantations	Permanent wetland	Total	PA (%)
Built-up area	169	0	10	0	0	0	0	0	0	0	0	21	200	83.5
Rubber plantations	0	173	4	3	4	0	16	0	0	0	0	0	200	82.5
Rice crop	7	0	164	0	0	0	0	0	0	0	0	29	200	82
Evergreen forest	0	2	3	191	0	2	1	0	1	0	0	0	200	83
Disturbed forest	0	4	1	0	130	45	14	6	0	0	0	2	202	84
Deciduous forest	3	1	2	3	18	161	1	11	10	0	0	0	210	82.5
Eucalyptus plantations	1	23	0	1	8	9	156	0	2	0	0	0	200	83.5
Coffee plantations	12	0	5	1	1	1	2	173	5	0	0	0	200	83.5
Orchard	0	0	0	0	0	0	0	5	167	8	0	20	200	83.5
Sugarcane crop	0	5	8	0	0	0	0	0	7	168	0	12	200	84
Cashew plantations	0	7	0	0	0	5	0	0	0	0	158	30	200	82.5
Permanent wetland	6	0	12	0	0	0	0	0	5	0	2	175	200	83.5

## Sheet: 2017c
1. Mukdahan				Overall accuracy	84.25
Actual \ Predicted	Built-up area	Rubber plantations	Rice crop	Evergreen forest	Disturbed forest	Deciduous forest	Sugarcane crop	Permanent wetland	Total	PA (%)
Built-up area	170	0	0	0	3	2	0	25	200	85
Rubber plantations	0	178	8	7	0	0	7	0	200	89
Rice crop	0	12	166	18	0	0	4	0	200	83
Evergreen forest	0	14	12	170	0	0	4	0	200	85
Disturbed forest	0	0	0	0	168	30	2	0	200	84
Deciduous forest	0	0	0	0	25	159	6	10	200	79.5
Sugarcane crop	0	8	15	13	1	0	163	0	200	81.5
Permanent wetland	20	0	0	0	0	6	0	174	200	87
2. Ubon Ratchathani				Overall accuracy	83.9091
Actual \ Predicted	Built-up area	Rubber plantations	Rice crop	Evergreen forest	Disturbed forest	Deciduous forest	Eucalyptus plantations	Cashew plantations	Sugarcane crop	Permanent wetland	Casava plantations	Total	PA (%)
Built-up area	159	0	17	0	0	1	0	2	0	21	0	200	79.5
Rubber plantations	0	173	0	3	0	0	12	5	0	0	7	200	86.5
Rice crop	12	0	170	0	0	0	6	5	0	0	7	200	85
Evergreen forest	0	2	3	192	0	2	1	0	0	0	0	200	96
Disturbed forest	0	4	1	0	130	45	14	6	0	0	0	200	65
Deciduous forest	0	0	0	4	18	169	0	9	0	0	0	200	84.5
Eucalyptus plantations	1	8	6	0	0	0	170	8	0	0	7	200	85
Cashew plantations	0	5	0	1	0	1	3	189	0	0	1	200	94.5
Sugarcane crop	0	12	0	0	0	1	6	10	149	0	22	200	74.5
Permanent wetland	32	1	12	0	0	0	0	0	0	155	0	200	77.5
Cassava plantations	0	8	0	0	0	1	1	0	0	0	190	200	95
3. Savannakhet				Overall accuracy	83
Actual \ Predicted	Built-up area	Rubber plantations	Rice crop	Evergreen forest	Disturbed forest	Deciduous forest	Sugarcane crop	Permanent wetland	Total	PA (%)
Built-up area	164	0	2	1	0	0	3	30	200	82
Rubber plantations	0	172	3	14	6	0	5	0	200	86
Rice crop	4	18	169	0	9	0	0	0	200	84.5
Evergreen forest	0	0	0	149	24	15	5	7	200	74.5
Disturbed forest	1	0	5	3	173	14	0	4	200	86.5
Deciduous forest	0	0	5	7	19	157	9	3	200	78.5
Sugarcane crop	0	13	2	21	2	3	159	0	200	79.5
Permanent wetland	15	0	0	0	0	0	0	185	200	92.5
4. Champasak				Overall accuracy	83.1667
Actual \ Predicted	Built-up area	Rubber plantations	Rice crop	Evergreen forest	Disturbed forest	Deciduous forest	Eucalyptus plantations	Coffee plantations	Orchard	Sugarcane crop	Cashew plantations	Permanent wetland	Total	PA (%)
Built-up area	167	0	20	0	0	0	0	0	0	0	0	13	200	83.5
Rubber plantations	0	165	15	12	0	0	3	5	0	0	0	0	200	82.5
Rice crop	4	12	169	0	2	0	2	1	0	0	0	10	200	82
Evergreen forest	0	12	0	158	0	6	1	0	0	3	20	0	200	83
Disturbed forest	0	0	3	0	162	13	7	9	0	5	0	1	200	84
Deciduous forest	0	0	0	5	7	179	0	9	0	0	0	0	200	82.5
Eucalyptus plantations	0	0	0	0	0	0	149	24	15	5	7	0	200	83.5
Coffee plantations	0	0	11	1	0	5	0	153	21	0	9	0	200	83.5
Orchard	0	4	1	0	0	1	7	9	168	5	3	2	200	83.5
Sugarcane crop	0	5	0	0	7	2	2	2	0	170	0	12	200	84
Cashew plantations	0	12	0	0	0	0	0	6	0	0	180	2	200	82.5
Permanent wetland	17	0	8	0	0	0	0	0	5	0	10	160	200	83.5

## Sheet: 2016c
1. Mukdahan				Overall accuracy	82.375
Actual \ Predicted	Built-up area	Rubber plantations	Rice crop	Evergreen forest	Disturbed forest	Deciduous forest	Sugarcane crop	Permanent wetland	Total	PA (%)
Built-up area	160	0	0	0	0	4	0	36	200	80
Rubber plantations	0	168	8	24	0	0	0	0	200	84
Rice crop	0	38	162	0	0	0	0	0	200	81
Evergreen forest	0	32	0	166	0	0	2	0	200	83
Disturbed forest	0	0	0	0	164	28	8	0	200	82
Deciduous forest	0	0	0	0	10	166	6	18	200	83
Sugarcane crop	0	28	0	6	2	0	164	0	200	82
Permanent wetland	12	0	0	0	0	20	0	168	200	84
2. Ubon Ratchathani				Overall accuracy	81.7372
Actual \ Predicted	Built-up area	Rubber plantations	Rice crop	Evergreen forest	Disturbed forest	Deciduous forest	Eucalyptus plantations	Cashew plantations	Sugarcane crop	Permanent wetland	Casava plantations	Total	PA (%)
Built-up area	156	0	2	0	0	4	0	0	0	38	0	200	78
Rubber plantations	0	168	1	0	0	0	9	14	0	0	8	200	84
Rice crop	0	0	173	0	0	0	1	0	0	21	5	200	86.5
Evergreen forest	0	1	1	161	0	7	14	0	0	4	12	200	80.5
Disturbed forest	0	0	3	8	157	3	5	2	2	21	0	201	78.1095
Deciduous forest	0	0	0	12	5	175	6	1	1	0	0	200	87.5
Eucalyptus plantations	0	12	1	0	1	1	152	22	7	3	1	200	76
Cashew plantations	0	2	0	0	3	1	10	172	4	0	8	200	86
Sugarcane crop	0	12	1	15	0	7	3	3	154	0	5	200	77
Permanent wetland	13	0	15	0	0	1	1	1	2	167	0	200	83.5
Cassava plantations	0	14	0	13	0	2	3	4	0	0	164	200	82
3. Savannakhet				Overall accuracy	82.4167
Actual \ Predicted	Built-up area	Rubber plantations	Rice crop	Evergreen forest	Disturbed forest	Deciduous forest	Sugarcane crop	Permanent wetland	Total	PA (%)
Built-up area	154	0	5	0	0	13	8	20	200	77
Rubber plantations	2	167	0	0	15	0	16	0	200	83.5
Rice crop	10	0	175	0	0	0	2	13	200	87.5
Evergreen forest	0	14	1	161	0	24	0	0	200	80.5
Disturbed forest	0	0	12	18	157	13	0	0	200	78.5
Deciduous forest	0	0	8	5	4	175	6	2	200	87.5
Sugarcane crop	0	10	0	15	0	1	152	22	200	76
Permanent wetland	15	0	0	0	0	0	0	185	200	92.5
4. Champasak				Overall accuracy	83.1667
Actual \ Predicted	Built-up area	Rubber plantations	Rice crop	Evergreen forest	Disturbed forest	Deciduous forest	Eucalyptus plantations	Coffee plantations	Orchard	Sugarcane crop	Cashew plantations	Permanent wetland	Total	PA (%)
Built-up area	154	0	13	0	0	0	8	0	0	0	0	25	200	83.5
Rubber plantations	2	167	0	0	15	0	16	0	0	0	0	0	200	82.5
Rice crop	12	0	175	0	0	0	0	7	6	0	0	0	200	82
Evergreen forest	0	14	1	161	0	24	0	0	0	0	0	0	200	83
Disturbed forest	0	0	5	8	154	0	5	0	0	0	8	20	200	84
Deciduous forest	0	0	0	15	2	167	0	0	0	0	16	0	200	82.5
Eucalyptus plantations	0	12	0	0	7	0	175	6	0	0	0	0	200	83.5
Coffee plantations	15	0	6	0	0	9	1	161	0	8	0	0	200	83.5
Orchard	0	0	0	0	0	0	12	18	157	13	0	0	200	83.5
Sugarcane crop	0	0	8	0	0	0	8	5	4	175	0	0	200	84
Cashew plantations	0	0	0	0	0	10	0	15	0	1	152	22	200	82.5
Permanent wetland	8	0	5	0	2	0	0	0	0	0	0	185	200	83.5

[truncated: 15 more sheets: 2015c, 2014c, 2013c, 2012c, 2011c, 2010c, 2009c, 2008C, 2007C, 2006C, 2005C, 2004c, 2003c, 2002c, 2001c]
