# Supplementary material for: Mapping landscape changes to address dengue fever risk in Laos and Thailand
Source: Curr Res Parasitol Vector Borne Dis. 2026 Jan 13;9:100351. doi: 10.1016/j.crpvbd.2026.100351 (PMC12995815; doi:10.1016/j.crpvbd.2026.100351)
Supplement: Supplementary file 2 — Land use and land cover (LULC) changes in % from 2001 to 2025 in Mukdahan and Ubon Ratchathani (Thailand) and Champasak and Savannakhet (Laos). [file mmc2.xlsx]

## Sheet: Champasak
		Area (%)
	2001	2002	2003	2004	2005	2006	2007	2008	2009	2010	2011	2012	2013	2014	2015	2016	2017	2018	2019	2020	2021	2022	2023	2024	2025
Built-up area	0.41	0.46	0.47	0.49	0.52	0.54	0.55	0.58	0.6	0.67	0.74	0.74	0.92	0.92	0.97	1.01	1.04	1.06	1.06	1.12	1.15	1.22	1.27	1.31	1.37
Permanent wetland	2.11	2.83	2.79	2.59	2.34	2.55	2.75	2.65	2.55	2.84	2.89	2.89	2.71	2.71	2.71	2.72	2.89	3.06	3.06	2.92	3.17	3.42	3.67	3.52	3.17
Deciduous forest	24.31	24.15	24	23.99	23.83	23.42	22.92	22.51	22.1	22.74	22.71	22.74	22.64	22.61	22.59	22.59	22.51	22.46	22.44	22.43	22.32	22.21	22.1	21.99	21.81
Evergreen forest	54.51	49.49	48.93	48.63	48.09	46.76	45.76	44.73	43.71	39.79	39.1	39.05	36.79	36.73	35.67	34.43	33.6	32.77	32.65	31.69	31.25	30.82	30.38	29.57	29.3
Disturbed forest	6.26	7.58	7.59	7.65	7.84	8.15	8.46	9.2	9.94	11.87	12.23	12.23	12.45	12.45	13.28	14.1	14.28	14.56	14.56	16.52	17.83	19.11	19.11	20.27	20.41
Rice/shifting agriculture	6.13	8.82	9.14	9.16	9.46	9.75	10.08	10.29	10.5	10.53	10.8	10.8	12.11	12.11	12.34	12.57	12.69	12.8	12.8	11.51	10.17	9.41	8.55	7.31	7.26
Rubber plantations	0	0.02	0.02	0.03	0.04	0.57	0.81	0.97	1.12	1.57	1.6	1.6	2.31	2.31	2.26	2.21	2.51	2.69	2.69	2.73	2.8	2.87	3.54	4.21	4.53
Eucalyptus plantations	0	0	0	0	0	0	0	0	0	0.04	0	0	0.04	0.04	0.04	0.04	0.04	0.05	0.05	0.3	0.42	0.54	0.67	0.79	0.82
Coffee plantations	6.26	6.66	7.06	7.46	7.86	8.27	8.67	9.07	9.47	9.87	9.87	9.87	9.92	9.99	9.99	10.14	10.25	10.33	10.45	10.52	10.57	10.03	10.28	10.54	10.79
Ochrards plantations	0	0	0	0	0	0	0	0	0	0.04	0.06	0.08	0.11	0.13	0.15	0.17	0.19	0.22	0.24	0.26	0.32	0.37	0.43	0.49	0.54
Total forests	78.82	73.64	72.93	72.62	71.92	70.18	68.68	67.24	65.81	62.53	61.81	61.79	59.43	59.34	58.26	57.02	56.11	55.23	55.09	54.12	53.57	53.03	52.48	51.56	51.11

## Sheet: Savannakhet
Area (%)
	2001	2002	2003	2004	2005	2006	2007	2008	2009	2010	2011	2012	2013	2014	2015	2016	2017	2018	2019	2020	2021	2022	2023	2021	2022	2023	2024	2025
Built-up area	1.51	1.53976	1.66673	1.79375	1.99049	2.16454	2.1874	2.33855	2.4897	2.48968	2.61452	2.61452	2.6191	2.6191	2.8258	2.87844	3.00471	3.16353	3.16353	3.22			3.27	3.31	3.31	3.47	3.52	3.82
Permanent wetland	1.66	1.68754	1.67865	1.66977	1.72344	1.75556	1.77702	1.78768	1.79829	1.6979	1.62919	1.62919	1.46229	1.46229	1.98409	2.43346	1.6247	2.538	2.538	2.59			2.63	2.69	2.74	2.84	2.84	2.86
Deciduous forest	24.89	24.7324	24.258	23.7833	22.2493	20.5296	20.7152	18.8099	16.9046	15.0854	13.6676	13.6676	12.8516	12.8516	12.6831	11.769	11.578	9.69396	9.69396	9.56			9.56	9.26	9.12	8.86	8.8	8.54
Evergreen forest	57.75	57.4396	55.6559	53.8724	52.3278	51.2693	50.783	50.2111	49.639	46.4063	44.7787	44.7787	43.8681	43.8681	43.4552	41.1615	38.9116	36.2279	36.2279	35.71			34.16	30.27	30.07	28.23	24.57	22.42
Disturbed forest	8.01	8.15344	9.66757	11.1816	13.658	15.9977	16.1345	18.3373	20.5403	24.8074	27.6007	27.6007	28.0268	28.0268	26.8952	28.7053	30.5896	32.7559	32.7559	32.12			33.01	36.11	34.19	34.24	34.67	33.98
Rice/shifting agriculture	6.18	6.44725	7.07315	7.69919	8.04455	8.24423	8.39003	8.44386	8.49767	8.6309	8.22856	8.22856	7.76329	7.76329	8.00231	7.97981	8.48532	9.25698	9.25698	9.7			9.79	10.07	11.95	12.01	15.36	17.16
Rubber plantations	0	0	0	0	0	0	0	0	0	0.2547	0.456199	0.456199	1.27916	1.27916	1.85402	3.23623	3.40041	4.06766	4.06766	4.8			5.23	5.91	6.35	7.61	7.95	8.98148
Sugarcane crop	0	0	0	0	0.00645169	0.0390374	0.0128566	0.0715763	0.130343	0.627726	1.02452	1.02452	2.12966	2.12966	2.30027	1.83626	2.40564	2.29606	2.29606	2.3			2.35	2.38	2.27	2.74	2.29	2.23368
Total forests	82.64	82.172	79.9139	77.6556	74.577	71.7989	71.4982	69.021	66.5437	61.4917	58.4463	58.4463	56.7197	56.7197	56.1383	52.9305	50.4896	45.9219	45.9219	45.27	0	0	43.72	39.53	39.19	37.09	33.37	30.96

## Sheet: Mukdahan
Area (%)
	2001	2002	2003	2004	2005	2006	2007	2008	2009	2010	2011	2012	2013	2014	2015	2016	2017	2018	2019	2020	2021	2022	2023	2024	2025
Built-up area	1.42	1.49271	1.53661	1.59759	1.77417	1.79359	1.88644	1.98705	2.0682	2.15693	2.22361	2.22361	2.25951	2.25951	2.28815	2.32982	2.3983	2.46402	2.46402	2.61	2.68	2.82	2.89	3.11	3.21
Wetland	1.27	2.31	2.2872	2.6188	2.12058	2.122	2.30727	2.11046	1.9667	2.46837	1.92145	1.92145	1.90897	1.90897	1.63663	1.68134	1.64052	1.72054	1.72054	2.17	2.53	2.88	3.24	3.59	3.95
Deciduous forest	15.55	15.55	15.54	15.56	15.49	15.41	15.18	15.15	14.27	13.63	13.57	13.57	11.62	11.62	9.97	9.83	9.56	9.38	9.04	9.01	8.89	8.89	8.23	8.01	8.01
Evergreen forest	39.75	35.75	34.87	33.94	33.61	32.94	30.89	30.25	30.13	29.24	28.2	28.2	25.68	25.68	26.01	25.76	25.51	25.36	24.4	24.19	24.04	23.9	23.75	22.61	21.46
Disturbed forest	12.97	13.2433	11.5504	10.3428	13.4868	12.8406	9.9074	12.414	12.9061	10.4427	10.9623	10.9623	7.55151	7.55151	6.44391	5.05349	6.82839	5.39159	5.51417	8.13	8.65	8.06	7.46	7.89	7.31
Rice/shifting agriculture	25.25	27.8729	30.0364	27.427	29.21	30.12	32.6307	31.1	30.0614	31.12	31.15	31.15	36.78	36.78	37.3647	37.0336	37.12	37.3626	38.54	34.15	33.43	32.28	33.12	33.07	34.79
Rubber plantations	0.916935	0.916935	1.36008	2.32204	4.09547	4.56081	6.14823	6.77657	8.06897	9.02	10.706	10.706	12.12	12.12	13.7487	13.5673	14.5928	14.7103	14.7103	15.13	15.17	16.56	16.7	17.46	18.34
Sugarcane crop	2.87019	2.87019	2.81927	6.19176	0.213018	0.213018	1.05	0.211912	0.528599	1.92202	1.26664	1.26664	2.08	2.08	2.53787	4.7444	2.35	3.61094	3.61094	4.61094	4.61094	4.61094	4.61	4.26	2.93
Total forests	55.3	51.3	50.41	49.5	49.1	48.35	46.07	45.4	44.4	42.87	41.77	41.77	37.3	37.3	35.98	35.59	35.07	34.74	33.44	33.2	32.93	32.79	31.98	30.62	29.47

## Sheet: _x0009_Ubon Ratchathani
		Area (%)
	2001	2002	2003	2004	2005	2006	2007	2008	2009	2010	2011	2012	2013	2014	2015	2016	2017	2018	2019	2020	2021	2022	2023	2024	2025
Built-up area	1.95117	2.21	2.2	2.3	2.28	2.42	2.33	2.42	2.35	2.45	2.42	2.41	2.42	2.45	2.48	2.54	2.61	2.59	2.59	2.75	2.81	2.85	2.89	2.92	2.97
Permanent wetland	3.99499	2.77	2.69	2.53	2.68	2.71	3.04	2.71	2.85	2.9	2.84	2.84	2.68	2.89	2.8	3.09	2.86	2.84	2.84	2.8	2.7	2.81	2.29	2.65	2.7
Deciduous forest	9.41	8.97	8.94	8.83	8.54	7.74	8.3	7.74	8.27	8.2	7.72	7.72	7.74	7.65	7.57	7.44	7.24	7.19	7.19	6.6	6.53	6.27	5.42	5.15	5.03
Evergreen forest	13.34	12.4	12.24	12.11	12.01	11.41	11.97	11.4	11.62	11.51	11.38	11.38	11.41	11.38	11.21	11.12	11.05	10.82	10.75	10.63	10.58	10.52	10.11	10.02	9.95
Disturbed forest	5.541	5.14	5.22	5.43	5.4	5.37	4.86	5.37	5.15	5.22	5.36	5.36	5.37	5.29	5.17	5.06	5.03	5.09	6.09	6.1	6.11	6.58	7.09	7.09	7.24
Rice/shifting agriculture	62.2895	63.92	64.01	63.96	63.83	63.77	63.68	63.78	63.72	63.39	63.64	63.73	63.69	63.66	63.63	63	63.54	63.44	61.31	56.99	52.99	52.09	51.36	49.81	48.21
Sugarcane crop	0.0283059	0.15	0.22	0.16	0.14	0.12	0.15	0.12	0.14	0.14	0.12	0.12	0.12	0.11	0.11	0.48	0.13	0.11	0.11	4.3	8.25	7.13	8.43	8.74	9.24
Rubber plantations	2.57316	3.53	3.42	3.56	3.9	5.39	4.69	5.39	4.9	5.02	5.38	5.38	5.39	5.43	5.85	6.08	6.36	6.74	7.94	8.92	9.12	10.84	11.5	12.71	13.75
Cassava plantations	0.518621	0.55	0.68	0.75	0.84	0.69	0.6	0.69	0.62	0.71	0.68	0.68	0.69	0.65	0.68	0.66	0.65	0.65	0.65	0.33	0.33	0.33	0.33	0.33	0.33
Cashew plantations	0.353406	0.36	0.38	0.37	0.38	0.38	0.38	0.38	0.38	0.38	0.38	0.38	0.38	0.38	0.39	0.38	0.38	0.38	0.38	0.38	0.38	0.38	0.38	0.38	0.38
Eucalyptus plantations	0	0	0	0	0	0	0	0	0	0.08	0.08	0	0.11	0.11	0.11	0.15	0.15	0.15	0.15	0.2	0.2	0.2	0.2	0.2	0.2
Total forests	22.75	21.37	21.18	20.94	20.55	19.15	20.27	19.14	19.89	19.71	19.1	19.1	19.15	19.03	18.78	18.56	18.29	18.01	17.94	17.23	17.11	16.79	15.53	15.17	14.98
